# Supplementary material for: Identification of global inhibitors of cellular glycosylation
Source: Nat Commun. 2023 Feb 20;14:948. doi: 10.1038/s41467-023-36598-7 (PMC9941569; doi:10.1038/s41467-023-36598-7)
Supplement: Supplementary file 8 — Source Data [file 41467_2023_36598_MOESM8_ESM.xlsx]

## Sheet: Fig. 1B
LDLR reporter VVA ELLA
Absorbance as percent of Mean DMSO control (n=3)
Missing values were excluded due to MTT metabolic activity
Bold values are selected candidate compunds NSC80997 and NSC255112
	Plate:
Position:	4805	4806	4807	4808	4809	4810	4811	4812	4813	4814	4815	4816	4817	4818	4819	4820	4821	4823	4824	4858	4859	13160331-1	13160331-2	13160331-3
A2	93.9683	106.073	99.189	100.073		103.574	90.3559	91.7728		114.097	85.8068		90.2394	39.38			73.1065	113.386		117.243	62.859	110.297		98.0922
A3	101.481	104.149		98.0335	92.9524	104.303	98.3927				99.7302	18.7943	91.2216	83.4673	101.449	83.3837	86.0593			121.564		93.8215		99.523
A4	94.4973	99.4588	94.8222		93.5238	106.054	92.3077	89.9119	88.726		77.0642		92.4494	74.8565	94.4928		23.2711
A5	84.3386	96.4522	88.7087	105.608	94.0952	102.99		84.0353		103.179	78.7912	104.846	92.6949	64.868					100.427	106.296			116.739
A6	104.762	95.9711	86.4629	103.715	101.524	87.2356		102.742	88.3878	104.379	66.4868	93.2624	85.574	64.868	108.406		74.2042	99.6063	84.2491					96.0254
A7	95.6614	88.9958	95.1965		108	106.638	90.93		80.496		71.3438	81.6785		72.9047	118.261	180.06	63.8858			78.3539	82.7336		60.2174	88.7122
A8	101.376	92.4835	94.3231		104	113.056					65.0837	79.4326	96.3782	71.0677	138.551	169.788	19.7585	107.874		87.8601	50.6108		98.913	94.2766
A9		89.9579	95.3213	111.581				91.2831			55.0459	60.9929	97.2376				48.5181		83.3333	34.5679	47.6065
A10	92.8042	86.831	98.69		109.524	100.365	94.0298	96.9638	82.2999		97.4636	89.3617		94.1447		103.323	34.2481			69.1358	67.2499		94.7826	84.8967
A11		86.4702	97.8166	86.3802		105.908	98.6223					66.3121	79.558	96.0964			35.1262	42.126	85.7753
B2	92.6984	93.205	89.2077	93.5178	94.0952		97.589		65.3889		92.0669	85.2246	92.3266	86.9116	77.6812		71.1306		133.394	122.14	80.4226		112.826	88.8712
B3	92.6984			95.5572	95.6191	90.4449	90.93	82.762		98.9802	98.2191	18.2033	92.8177	79.1045			72.0088		127.9			38.4439	113.043	86.0095
B4	85.3968	91.8821		102.112	87.4286		92.7669		90.5299	103.899	69.401		92.3266	76.6935	102.029	56.1934	77.7168		126.374	101.975		121.968	114.783	86.8045
B5	82.328		86.8372	95.2658	92.9524		91.504	85.1126	61.6686		81.4895	86.8794	67.035	64.9828		118.429	62.1295	131.89		113.786		54.4622	87.6087	89.6661
B6	87.9365		92.826	90.4588	92.3809		88.2893					88.1797	71.7004	61.9977			70.472	117.716		105.144			59.5652
B7	86.1376		90.7049	100.801	78.6667		91.1596	95.2008			65.6233	83.2151	95.8871	71.0677	98.5507	120.242	81.0099	47.6378		49.8354	106.306		67.6087	87.5994
B8	99.1534	89.2363	94.947	101.384	95.6191			89.1283		107.739	69.5089	67.9669	94.5365		107.826	76.7372	63.8858	51.1811	107.143	57.6132		54.9199	103.913
B9	93.545	87.1918	93.0755	103.132			86.5672	93.5357			89.1527	74.2317	87.2928			73.1118	22.1734		122.711	45.8025	62.3968
B10	97.9894	76.1275	91.3288	100.947	96.1905			90.3036			70.4803	85.1064	86.8017				22.393	91.7323		71.4403
B11		74.564	91.8278		76		90.7003				74.6897	71.513	75.3837						100.122	67.6955			88.6957
C2	95.5556	75.7667	94.1984	98.7618		92.0496	95.752		80.3833		47.3826	96.0993	79.3125	77.7267		59.8187	79.4731	136.614		111.769	105.15			72.814
C3	93.7566	81.9002		94.3918	90.4762	97.7389	100		92.1082	92.2615	94.7652	47.5177	93.5543				72.6674	164.173	27.7778	108.601	29.3496	37.9863
C4	88.0423	87.3121		97.1595	91.6191	97.1554			84.4419	93.9412	78.3594	72.695		70.6085	73.6232		82.1076		112.943	111.481	49.6864	130.892
C5	87.9365	86.2297	98.8147	97.1595	98.2857		90.2411	92.2625		80.024	73.1786	90.4255		64.9828	82.3188	69.4864	42.371	65.3543		52.1399		49.1991	66.5217	87.7583
C6	90.1587	90.5592	96.0699	82.8842		102.99	94.7187	90.1077			64.8678	86.052		67.0494	85.2174	77.3414	23.4907	118.11		79.5062		67.9634		93.4817
C7	88.8889		95.3213	97.7422		100.948	87.3708	94.0255		94.5411	68.3216	74.7045		68.5419	75.3623		77.9363	101.181				50.3432	40.8696
C8	91.4286		91.8278					92.0666			70.1565	81.5603				90.0302		101.575		83.5391	21.03	70.9382	30.2174	81.717
C9	87.5132	79.4949	87.2115	100.947	90.2857		88.5189		83.2018		66.2709	72.104				91.8429	37.1021	60.2362	94.6276			124.028
C10	91.746	77.4504	90.0811	87.9825			88.7486				74.3659					85.1964	52.0307	78.7402	76.9231	50.6996	60.7791
C11	88.8889	79.9759	91.0792	100.219							17.9169	70.331	72.3143				47.8595	62.2047	94.0171	37.7366	62.3968
D2		85.1473	78.4779	96.5768	95.6191	94.0919			100.225		87.9655	84.1608	87.9067	87.9449	73.6232		34.2481	43.7008	117.216	93.6214	92.9019	36.1556		80.6041
D3	91.6402	97.1738		82.7385	93.5238	94.2378	25.6028		91.77	91.1818		75.2955	86.1878	76.0046	84.058	106.949	79.034	117.323	93.4066	106.872	45.0644	68.8787	107.609	89.6661
D4	86.3492	91.4011		87.2542	92.5714		77.7267	79.4319	80.6088		70.1565	90.1891	92.8177	74.5121	79.4203		18.6608	138.189		97.0782		43.9359	88.2609
D5	89.1005		75.8578	95.7028			82.2044		89.4025			83.6879	95.1504	73.7084	103.768	93.0514	64.5445	129.134		86.9959			42.3913	83.6248
D6	86.2434	93.9266	76.8559	98.4705			75.6602	88.7365			70.2644	68.0851	92.3266	71.6418	81.1594		45.225	132.677		82.0988		60.1831	46.3043
D7	83.4921	77.8112	77.1054	86.8172			75.5453	96.9638			71.5596	83.5697	80.5402	73.7084	89.8551	100.906	68.7157	120.866		67.1193	54.3083		48.913	91.7329
D8	90.4762	90.7998	76.7311	98.9075				96.9638	91.2063		74.4738	80.3782	86.4334	74.9713		77.3414	62.3491	95.2756		65.9671	46.6821		57.6087
D9	86.6667	92.8443	71.99	92.7895				94.2214	83.2018			63.948	90.6077	85.5339	79.4203		44.1273	99.2126	61.9658	69.1358
D10	67.9365	82.6218	77.1054	104.443					81.2852		23.6373	85.1064		82.5488			28.101	79.9213		29.0947
D11	90.7936	79.4949	69.3699			99.4894			72.3788		105.343	59.5745	82.3818	83.4673			25.6861		77.2283	26.5021				80.4451
E2	91.3227	76.6085		96.4312	87.6191	81.9839	96.6705				31.4085	94.9173	94.9048	81.1711	71.3043	70.6949	138.968	106.693	120.879	135.103		104.348		90.779
E3	94.1799	79.2544		95.7028		92.1955			89.9662	82.5435		95.5083	28.1154	74.6269	72.4638	122.054		111.811	89.4383		81.5781		104.13	96.5024
E4	90.3704	82.1407		91.6242	83.2381		69.5752		82.2999	85.3029		95.1537	87.7839			82.1752	154.555	116.929	71.7338	40.9053	83.658	71.1671	96.3043	77.7425
E5	86.3492	72.8803		93.0808		91.0285	84.3858				58.6077	90.1891	24.5549		71.8841	71.2991	87.8156			77.4897		99.0847	35	93.9587
E6	84.7619	93.9266		84.4865					75.8737			104.61	92.5721		78.8406	84.5922	143.578	119.685		79.2181			53.0435	83.3068
E7	93.6508	77.8112		112.6				83.7414	70.2368	98.7403		79.078	53.8981		89.2754	94.8641	138.09	92.5197	67.1551	21.3169	77.4183	48.0549		82.9889
E8	89.7355	90.7998	83.4685	92.9352			86.4523		83.8782			83.8062	87.0473		93.3333	87.0091	113.063	91.7323	62.5763	82.3868	64.9389
E9	86.8783	92.8443	86.7124	98.0335	87.2381	94.3837	86.3375	86.8756	82.2999	93.3413	76.8483	73.8771		81.6303		97.8852	109.989	73.6221	87.6068				42.3913
E10	90.8995	82.6218		96.4312		90.4449		93.6337	61.2176		70.4803	92.5532				74.9245	72.2283	93.3071		72.0165			48.4783	45.628
E11	84.3386	79.4949		100.947							43.3891	76.4775	72.8054	81.2859		68.278	25.9056	54.3307	62.2711	67.4074
F2	93.3333	97.8954		92.7895		84.4639	97.0149		88.9515		62.1694	89.3617	90.9761			101.511	153.677	157.874			46.9132	139.817		104.611
F3	92.3809	93.205		91.3328		91.9037		85.3085	90.9808	93.8212	74.5818	93.1442	93.4316	71.527	73.0435	117.221	155.214			61.9342	31.8917	53.0892	108.478	108.108
F4	86.0318	93.0848	95.8203	91.3328			83.4673	77.2772			60.6584	88.4161	94.0454	67.9678	84.6377		148.189		81.5018	57.3251	82.7336	31.8078	93.6957	94.4356
F5	88.8889	97.294	107.049	94.2462			83.8117	93.6337			71.7755	95.1537	93.7999		69.5652	106.344	144.676	127.559		87.572		21.968	89.3478	103.816
F6	86.8783	93.9266	107.049	85.7975		85.0474		90.3036		72.7055	48.354	81.0875	94.5365	69.2308	74.2029	76.1329	145.774	126.772		93.0453		67.9634	51.5217	99.0461
F7	90.8995	95.7306	108.546	96.8682		95.1131		90.0098			57.0966	85.2246	97.7287	63.605		101.511				67.4074	76.9561
F8	89.8413	100.301	104.18	88.7108		98.6141			89.8534		60.4425	86.1702	97.8514	66.9346		110.574	127.113	27.9528		78.3539	71.6408	57.6659		101.272
F9	84.127	102.345	112.414	88.4195		96.7177	80.1378	85.9941	91.3191		62.7091	74.5863	85.3284			103.323	85.8397	125.591	54.9451	50.9877	88.0489	145.767	71.5217
F10	89.7355	101.624	101.809	83.4669		94.2378		93.9275			57.9601	97.2813	82.9957		88.1159	97.281	97.9144	106.299		41.1934	80.6537	143.936	62.6087	90.938
F11	89.9471	94.7685	99.189	84.6322								80.4964	78.8214	85.9931			52.2503	39.5906	59.5238	27.9424			56.9565
G2	95.2381	78.653		90.6045						112.657	86.0227		97.3603	87.4857	82.8986	174.018	202.854		33.2723	92.4691		134.325		89.1892
G3	95.1323	81.7799		73.8529		83.151	89.3226	95.4946		93.4613	102.86		99.0792	78.7601	86.3768	178.852	162.678			110.041	42.7534	54.2334	91.5217	89.0302
G4	95.873	83.1028		89.4392	94.8571	86.2144		85.7003	91.3191		76.7404		91.4672	80.023		131.722	233.15	119.291		110.617	19.8745	39.3593	81.7391
G5	91.9577	84.3055	88.9582	87.9825			88.5189			96.9406	58.8235		92.081	87.9449		132.326	173.655			112.922				89.5071
G6	83.7037	66.386	106.55	90.7502		86.798		89.8139		63.3473	70.1565		96.0098	68.0827			182.876			97.0782		91.762	47.8261	82.6709
G7	88.8889		108.172	91.6242			85.0746		90.7554		72.4231		78.2075	63.7199		113.595	122.283	102.362					52.6087
G8	95.4497	82.5015	103.805	89.5849		96.7177					67.8899		97.9742			108.157	102.305	113.779	70.8181	73.1687	81.1159			82.194
G9	92.2751	82.6218	113.662	88.5652				90.1077	90.8681		62.0615		88.1522	61.194	77.1014		50.494	124.803	57.3871			49.1991	58.6957
G10	92.1693	89.4768		92.3525		84.318	88.8634				64.436	100.236	80.663	61.8829			62.7881	89.7638	65.9341	122.716			102.174	78.5374
G11	87.09	80.9381	94.947	87.9825							49.7572		78.2075	78.9897				92.126	51.282				66.087
H2	92.5926	77.4504	121.772	99.3445		87.6732	87.8301	93.9275	90.6426	111.458	88.2893	106.501	108.287			106.949	167.508		97.3748	116.955	50.3797	139.13		98.0922
H3	92.0635	73.8424		98.4705	89.9048	95.2589	90.7003	84.1332	100.451		89.5845	106.265	101.535	81.5155	95.0725		150.384			95.9259		98.8558		87.1224
H4	83.3862			98.3248		99.1977		90.4016		88.7822	75.4452	111.702	103.622	63.605		185.499	158.727			79.2181		122.654	97.1739	87.7583
H5	85.291	64.2213	105.427	102.258		94.2378		94.1234	97.858	114.697	72.639	102.01	88.8889	80.3674		95.4683	134.577			104.856			90.6522	87.5994
H6	92.3809	71.798	116.781	96.7225		102.699	84.1561	94.3193	90.6426		60.3346	116.312	93.3088	80.7118			147.969			107.449			61.7391
H7	91.0053	62.6579	118.029	98.1792			94.6039				64.2202	94.3262	82.2591				103.183		62.8816	67.4074	80.8848
H8	91.3227	73.0006	115.034	102.403		96.426	89.7819				51.9158	88.1797				98.4894	100.768		72.3443	79.5062	79.4982	85.1259
H9	89.1005	73.1209	115.908	100.801		109.993		92.9481	88.6133		83.3243		81.1541	76.1194	73.6232					59.3416		74.1419	62.6087
H10	86.5609	76.368	121.023	93.3722		103.574	95.2928				77.4959	101.891	88.6433	81.9747	91.0145						132.882		117.174
H11	81.6931	99.6993	113.662	96.5768		92.9249					79.8705	99.2908	87.5384	92.3077						84.1152	105.612

## Sheet: Fig. 1C
MUC1 reporter VVA ELLA
Absorbance as percent of Mean DMSO control (n=3)
Missing values were excluded due to MTT metabolic activity
Bold values are selected candidate compunds NSC80997 and NSC255112
	Plate:
Position:	4805	4806	4807	4808	4809	4810	4811	4812	4813	4814	4815	4816	4817	4818	4819	4820	4821	4822	4823	4824	4858	4859	13160331-1	13160331-2	13160331-3
A2	111.299	95.6622	160.58	104.094		104.724	96.53	85.1735		97.0297	97.3978		107.258	133.617			100.952	109.231	101.639		103.665	118.232	119.126		101.361
A3	103.92	86.0653		104.678	81.6901	103.15	85.8044				97.3978	134.127	110.484	97.8723	110.526	137.143	91.4286	96.1539			102.618		102.732		93.1973
A4	104.151	83.8388	106.526		91.5493	99.2126	89.5899	86.4353	86.0681		87.7323		104.839	102.979	92.9825		109.524	86.1539
A5	101.46	89.5969	136.981	84.7953	106.338	108.661		83.2808		91.7492	95.1673	102.381	101.613	102.128						82.9545	100.524			102.463
A6	96.0799	85.9885	158.998	84.2105	121.831	105.512		87.0662	87.9257	79.868	107.063	96.0318	100.806	95.3191	144.737		106.667	139.231	84.4262	94.8864					98.6395
A7	105.073	84.2994	134.74		100.704	103.15	92.1136		92.8793		93.6803	88.0952		98.7234	112.281	84.0816	91.4286	114.615			100.524	116.022		98.5222	93.8775
A8	101.922	82.6871	152.406		97.1831	108.661					99.6282	93.6508	103.226	102.979	93.8597	75.102	94.2857	110	83.6066		106.806	117.127		98.5222	99.3197
A9		81.9194	151.747	98.2456				85.1735			92.1933	107.143	95.9677				100.952	83.8461		102.841	91.0995	110.497
A10	105.765	92.5144	122.479		95.0704	110.236	91.4827	87.0662	115.17		109.294	109.524		90.2128		94.6939	105.714	87.6923			85.8639	116.022		102.463	101.361
A11		97.428	129.202	109.357		107.874	87.6972					106.349	104.032	95.3191			120.952	127.692	90.1639	92.0455
B2	111.76	99.501	121.688	81.2866	81.6901		82.6498		94.7368		84.0149	85.7143	140.323	117.447	94.7368		91.4286	104.615		98.2955	104.712	200		122.168	96.5986
B3	117.371			77.7778	69.7183	96.8504	75.0789	75.0789		77.8878	75.0929	79.3651	137.097	90.2128			97.1429	76.1539		89.7727			108.197	115.271	96.5986
B4	106.303	79.309		77.193	88.0282		73.1861		84.2105	89.1089	107.063		155.645	101.277	103.509	92.2449	102.857	76.9231		87.5	110.995		131.148	103.448	107.483
B5	111.222		136.322	77.193	89.4366		76.3407	72.5552	98.452		115.985	84.9206	170.161	110.638		92.2449	119.048	78.4615	85.2459		100.524		123.497	99.5074	119.728
B6	104.919		145.419	76.0234	84.507		76.3407					90.4762	162.097	98.7234			112.381	76.9231	83.6066		131.937			102.463
B7	105.688		143.177	87.1345	84.507		79.4953	75.7098			89.9628	85.7143	154.032	92.766	371.053	78.3674	89.5238	73.0769	95.9016		117.278	134.807	154.098	82.7586	104.762
B8	104.151	83.6085	156.493	83.0409	80.2817			80.7571		79.2079	91.4498	94.4444	164.516		92.1053	89.7959	131.429	73.8461	77.8688	98.2955	96.3351		578.142	98.5222
B9	92.6979	83.2246	140.409	81.8714			73.817	78.8644			96.6543	92.0635	169.355			74.2857	83.8095	66.9231		96.0227	110.995	109.392
B10	104.458	80.3071	127.093	83.6257	88.0282			78.8644			90.7063	92.8571	170.968				201.905	70.7692	86.8852		95.288
B11		92.4376	137.904		90.8451		76.9716				98.8848	90.4762	127.419							80.6818	114.136			115.271
C2	106.918	91.3628	113.382	88.8889		111.811	89.5899		107.121		81.0409	93.6508	157.258	97.0213		97.9592	92.3809	83.0769	98.3607		92.1466	106.077			90.4762
C3	99.9231	87.0633		76.0234	82.3944	114.173	83.2808		86.6873	75.9076	91.4498	98.4127	160.484				110.476	75.3846	99.1803	121.591	98.4293	111.602	120.219
C4	90.6226	83.6852		73.6842	99.2958	93.7008			105.263	79.2079	84.0149	80.1587		91.0638	100.877		84.7619	63.8462		90.3409	102.618	108.287	118.033
C5	93.3897	85.0672	127.752	67.8363	95.7746		80.7571	75.0789		116.832	124.164	94.4444		114.043	88.5965	137.143	128.571	76.9231	84.4262		108.9		113.661	82.7586	84.3537
C6	93.6203	84.9136	139.881	70.7602		85.8268	78.8644	74.448			98.8848	100		93.617	99.1228	92.2449	125.714	73.8461	85.2459		117.278		128.962		106.122
C7	97.0023		127.752	72.5146		96.063	77.6025	77.6025		93.0693	110.781	91.2698		90.2128	104.386		92.3809	61.5385	87.7049				147.541	98.5222
C8	98.0015		133.289					83.9117			89.9628	88.0952				88.9796			74.5902		123.56	123.757	134.426	81.7734	93.8775
C9	99.3082	79.8465	135.135	77.7778	89.4366		80.1262		110.836		91.4498	87.3016				72.6531	97.1429	70.7692	90.1639	103.409			106.011
C10	99.9231	75.0864	121.688	80.7018			92.1136				92.9368					78.3674	90.4762	71.5385	80.3279	110.227	100.524	119.337
C11	99.7694	88.8292	120.237	80.7018							96.6543	100.794	134.677				103.809	82.3077	87.7049	130.682	135.078	131.492
D2		82.9942	123.006	80.7018	97.8873	115.748			95.9752		101.115	162.698	152.419	94.4681	90.3509		87.6191	79.2308	99.1803	91.4773	81.6754	107.182	103.825		81.6326
D3	95.6956	85.2975		77.193	88.7324	110.236	111.672		108.359	112.871		90.4762	204.032	113.192	90.3509	90.6122	98.0952	84.6154	109.016	118.75	114.136	125.967	148.634	102.463	103.401
D4	99.3082	84.3762		73.6842	87.3239		71.2934	75.7098	92.2601		88.4758	84.9206	149.194	99.5745	102.632		118.095	80	98.3607		109.948		116.94	82.7586
D5	87.3943		124.192	74.269			66.877		101.548			79.3651	187.097	108.936	81.579	84.898	98.0952	82.3077	81.1475		100.524			98.5222	93.8775
D6	89.7771	85.4511	143.046	90.0585			81.388	73.817			98.1413	78.5714	222.581	92.766	84.2105		101.905	76.9231	81.9672		98.4293		121.311	82.7586
D7	106.226	84.9136	121.951	70.7602			75.0789	73.817			98.1413	102.381	233.871	96.1702	92.9825	102.857	86.6667	74.6154	86.0656		92.1466	119.337		583.251	85.7143
D8	94.3889	86.9866	121.556	77.193				76.9716	107.121		101.859	95.2381	224.194	106.383		80	84.7619	66.1539	78.6885		98.4293	134.807		103.448
D9	92.083	83.8388	123.797	69.0058				85.8044	105.882			103.175	203.226	107.234	98.2456		100	81.5385	95.082	128.977	109.948
D10	85.7802	82.5336	117.469	71.345					109.597		104.833	84.127		102.128			120	92.3077	98.3607		223.037
D11	86.3951	86.6795	102.439			92.9134			112.694		99.6282	111.111	166.935	114.894			78.0952	85.3846		99.4318	154.974				110.204
E2	81.6295	91.5931		69.0058	87.3239	103.15	79.4953				90.7063	100	167.742	107.234	121.93	124.082	102.857	117.692	104.098	118.75	87.9581		132.24		91.8367
E3	90.4689	76.7754		71.9298		100.787			108.978	96.3696		96.8254	158.065	101.277	92.1053	101.225			104.918	101.704		117.127		98.5222	90.4762
E4	96.7717	86.9098		68.421	88.7324		106.625		124.458	100.99		89.6825	172.581			89.7959	96.1905	76.1539	90.9836	94.8864	94.2408	113.812	113.661	81.7734	75.5102
E5	90.5457	73.5509		68.421		92.9134	68.7697				105.576	95.2381	183.065		86.8421	92.2449	102.857	76.1539			129.843		112.568	102.463	85.7143
E6	87.548	78.6948		80.117					88.5449			107.143	232.258		88.5965	73.4694	98.0952	69.2308	88.5246		110.995			96.5517	82.9932
E7	78.0938	71.3244		64.3275				75.7098	105.882	80.528		82.5397	225.806		86.8421	91.4286	99.0476	62.3077	85.2459	93.75	101.571	133.702	109.29		109.524
E8	84.5503	77.7735	106.658	71.9298			81.388		103.406			99.2064	200.806		96.4912	75.102	111.429	62.3077	75.4098	90.3409	103.665	128.177
E9	82.7825	85.2975	116.019	79.5322	80.9859	104.724	73.817	76.3407	105.882	97.0297	84.0149	82.5397		80.8511		85.7143	88.5714	91.5385	69.6721	107.954				102.463
E10	78.4012	79.0787		67.2515		96.8504		94.6372	112.694		113.011	84.9206				80.8163	89.5238	86.9231	73.7705		106.806			82.7586	73.4694
E11	74.6349	89.4434		66.6667							101.859	93.6508	115.323	116.596		83.2653	184.762	113.077	97.541	92.6136	166.492
F2	102.075	97.6583		65.4971		96.063	134.385		101.548		84.7584	87.3016	144.355			88.1633	116.191	104.615	96.7213			268.508	102.732		74.8299
F3	99.0776	93.7428		63.7427		90.5512		73.1861	75.5418	66.6667	95.1673	97.6191	147.581	88.5106	93.8597	87.3469	98.0952	83.8461			81.6754	362.431	111.475	96.5517	110.884
F4	99.6157	82.1497	88.9914	59.6491			76.9716	73.1861			106.32	123.809	179.839	111.489	121.053		160	72.3077		102.841	114.136	127.072	142.077	102.463	87.7551
F5	91.6218	97.3512	116.678	61.9883			68.1388	75.0789			88.4758	138.889	198.387		78.9474	89.7959	103.809	110.769	109.016		110.995		521.312	82.7586	102.041
F6	88.701	90.9789	134.871	58.4795		94.4882		72.5552		81.8482	86.2454	127.778	220.161	94.4681	74.5614	283.265	100	105.385	111.475		104.712		96.1749	102.463	83.6735
F7	96.9254	88.8292	125.906	68.421		94.4882		70.6625			102.602	99.2064	221.774	109.787		86.5306					127.749	121.547
F8	86.3182	95.2783	125.906	66.6667		97.6378			94.1176		96.6543	104.762	211.29	80.8511		89.7959	125.714	86.1539	127.869		82.7225	123.757	189.071		108.163
F9	87.8555	95.2783	136.058	64.3275		101.575	75.7098	73.817	84.2105		72.8624	78.5714	143.548			83.2653	103.809	84.6154	68.8525	98.2955	122.513	129.282	107.104	102.463
F10	78.7087	91.7466	101.78	66.0819		96.8504		76.3407			112.268	103.175	195.968		103.509	97.1429	92.3809	81.5385	94.2623		127.749	156.906	100.546	96.5517	76.1905
F11	81.0146	105.182	107.053	58.4795								103.968	125	87.6596			107.619	106.154	665.745	99.4318	123.56			102.463
G2	88.701	96.3532		70.1754						68.6469	92.9368		111.29	101.277	100	74.2857	117.143	135.385		159.659	79.5811		110.382		91.1565
G3	97.6172	94.4338		64.9123		107.874	82.0189	78.2334		63.3663	90.7063		152.419	91.0638	130.702	89.7959	106.667	93.8461			100.524	179.006	110.382	102.463	82.9932
G4	87.0869	97.9655		68.421	82.3944	99.2126		80.1262	97.8328		82.5279		221.774	118.298		80.8163	140.952	120.769	103.279		129.843	367.956	145.355	82.7586
G5	92.8517	90.4415	125.247	67.8363			76.3407			114.191	98.1413		170.968	113.192		99.5918	95.2381	104.615			99.4764				99.3197
G6	80.9377	90.9021	154.516	63.7427		100		70.6625		94.3894	98.8848		154.839	101.277			123.809	154.615			102.618		116.94	102.463	84.3537
G7	89.7771		132.894	73.6842			79.4953		108.978		104.089		159.677	101.277		120.816	85.7143	84.6154	79.5082					96.5517
G8	85.0884	77.8503	131.048	69.0058		94.4882					93.6803		139.516			90.6122	117.143	103.077	79.5082	80.6818	87.9581	112.707			93.1973
G9	92.0062	96.8906	133.553	60.8187				78.2334	84.8297		106.32		112.097	93.617	92.1053		115.238	93.0769	91.8033	93.1818			122.404	82.7586
G10	84.7809	91.8234		60.2339		95.2756	75.7098				121.933	92.0635	103.226	111.489			157.143	107.692	118.033	122.727	129.843			102.463	80.9524
G11	81.3221	90.0576	105.603	60.2339							122.677		105.645	119.149					116.393	159.091				82.7586
H2	99.9231	106.18	146.21	92.3977		100.787	92.7445	93.3754	187.616	122.772	121.933	77.7778	150			95.5102	153.333	139.231		149.432	97.3822	120.442	121.311		100.68
H3	92.4673	111.017		84.2105	92.9578	100.787	75.7098	109.148	85.4489		130.112	150.794	181.452	155.745	146.491		138.095	129.231			112.042		185.792		120.408
H4	91.4681			94.1521		102.362		94.0063		129.373	116.729	144.444	105.645	156.596		115.918	124.762	143.846			108.9		143.169	124.138	87.0748
H5	95.465	94.7409	143.309	97.076		98.4252		92.7445	108.359	119.472	107.063	110.317	103.226	130.213		108.571	126.667	108.462			117.278			104.433	99.3197
H6	82.5519	103.416	147.66	102.924		96.063	84.5426	87.0662	90.4025		101.115	111.905	99.1936	120.851			96.1905	110.769			91.0995			80.7882
H7	96.618	100.806	121.16	115.79			80.1262				130.855	153.175	136.29				147.619	92.3077		113.068	92.1466	104.972
H8	94.3889	97.5816	139.75	82.4561		105.512	78.8644				110.037	123.016				93.8775	122.857	110		95.4545	91.0995	100.552	122.404
H9	89.854	100.269	135.794	82.4561		107.874		90.8517	120.124		153.903		140.323	126.808	121.93						110.995		123.497	113.3
H10	100	100.96	108.767	98.8304		103.15	82.6498				142.751	142.064	116.936	120	121.93							117.127		108.374
H11	83.0899	97.9655	136.585	72.5146		94.4882					146.468	129.365	106.452	148.085							113.089	124.862

## Sheet: Fig. 1D
Fig 1 D	anti-6X His-tag Western Blot analysis detecting LDLR reporter protein from supernatant* of compound treated HEK293 cells
*except where indicated as purified protein
	Gel 1							Gel 2
	Lane:	Cell:	Treatment:					Lane:	Cell:	Treatment:
	1	HEKWT	*					1	HEK KO GALNT11
	2	HEK KO GALNT11						2	HEKWT	* Ni-NTA Purified protein (increasing amount)
	M	Marker						3
	3	HEKWT	NSC82269					4
	4		NSC72715					5
	5		NSC36525					6	HEKWT	NSC40749
	6		DMSO					M	Marker
	7		NSC5476					7	HEKWT	NSC116640
	8		NSC524615					8		NSC651084
	9		NSC400938					9		NSC281816
	10		NSC23969					10		NSC255112
	11		NSC80997					11		NSC679525
	12		NSC195327					12		DMSO
	13		NSC201631
	14		NSC36508

## Sheet: Fig. 1E
Fig 1 E	anti-6X His-tag Western Blot analysis detecting MUC1 reporter protein from supernatant of compound treated HEK293 (KO GCNT1, ST3GAL1/2) cells
	Lane:	Cell:	Treatment:
	M
	1	HEK KO GCNT1/ST3GAL1/2	DMSO
	2		NSC97920
	3		NSC80997
	4		NSC756645
	5		NSC765694
	6		NSC776422
	7		NSC255112
	8		NSC159632

## Sheet: Fig 1F
Fig 1F.	anti-6X His-tag (Gel 1) or VVA (Gel 2) Western Blot analysis detecting MUC1 reporter protein from supernatant of compound treated HEK293 cells
	Gel 1					Gel 1
	Lane:	Cell:	Treatment:	Conc. [µM]		Lane:	Cell:	Treatment:	Conc. [µM]
	1	Marker				1	Marker
	2	HEKWT + MUC1 reporter	NSC255112	0		2	HEKWT + MUC1 reporter	NSC255112	0
	3			0.5		3			0.5
	4			1		4			1
	5			2.5		5			2.5
	6			5		6			5
	7			10		7			10
	8		NSC80997	0		8		NSC80997	0
	9			0.5		9			0.5
	10			1		10			1
	11			2.5		11			2.5
	12			5		12			5
	13			10		13			10

## Sheet: Fig 1G
Fig 1F.	anti-6X His-tag (Gel 1) or VVA (Gel 2) Western Blot analysis detecting MUC1 reporter protein from supernatant of compound treated HEK293 COSMC KO cells
	Gel 1					Gel 1
	Lane:	Cell:	Treatment:	Conc. [µM]		Lane:	Cell:	Treatment:	Conc. [µM]
	1	Marker				1	Marker
	2	HEK COSMC KO + MUC1 reporter	NSC255112	0		2	HEK COSMC KO + MUC1 reporter	NSC255112	0
	3			0.5		3			0.5
	4			1		4			1
	5			2.5		5			2.5
	6			5		6			5
	7			10		7			10
	8		NSC80997	0		8		NSC80997	0
	9			0.5		9			0.5
	10			1		10			1
	11			2.5		11			2.5
	12			5		12			5
	13			10		13			10

## Sheet: Fig 2A
Fig2A	Cell metabolic activity of compound treated cells after 24 h
[µM]	DMSO			NSC 255112			NSC 80997
0		0.435	0.443	0.504	0.477	0.486	0.413	0.574	0.354
0,125		0.352	0.477	0.485	0.432	0.426	0.425	0.575	0.357
0,25		0.448	0.529	0.654	0.442	0.432	0.552	0.373	0.424
0,5		0.425	0.499	0.414	0.57	0.357	0.596	0.372	0.305
1		0.396	0.453	0.445	0.446	0.44	0.479	0.487	0.453
2		0.37	0.443	0.297	0.387	0.35	0.341	0.32	0.28
4		0.519	0.408	0.442	0.383	0.384	0.334	0.388	0.46
8		0.471	0.446	0.389	0.388	0.352	0.354	0.297	0.343
16		0.312	0.492	0.346	0.439	0.316	0.288	0.277	0.269
32		0.378	0.424	0.243	0.264	0.225	0.328	0.202	0.184
64		0.385	0.218	0.213	0.246	0.252	0.217	0.167	0.132
128		0.31	0.268	0,018*	0.108	0,782*	0.151	0.149	0.154

## Sheet: Fig 2C 
Fig2C			Lectin staining of NSC80997 treated cells by flow cytometer (MFI)
		NSC80997 [uM]
		0			1			2.5			5			10			15			20			DMSO
	VVL/VVA	1112	1134	1109	1155	985	1184	1551	1665	1499	3944	4218	4027	6463	7909	7120	8589	9314	8994	10212	11570	10332	1840	1807	1832
					NSC80997 [uM]
		DMSO			1			2.5			5			10			15			20
	1E3 (Tn)	463	366	402	357	376	362	376	449	402	686	690	664	1129	1117	1130	1288	1103	1194	1697	1413	1602

## Sheet: Fig 2D
Fig 2D	VVA staining of NSC80997 treated cells by flow cytometer (MFI)
[µM] NSC80997	MCF7	AGS	SH-SY5Y	HeLa
0	2984	534	500	588
1	2327	433	312	627
2	3277	571	289	1463
5	3068	603	980	3307
10	4493	914	3885	4217
20	4912	2334	11997	1977

## Sheet: Fig 2E
Fig 2E
Induction of VVA binding by flow cytometry (MFI)
Time: [h]	0	0.5	1	2	3	4	5	6	7	8	18	24
HEK293	1070	623	663	622	708	990	1487	1901	2662	3006	12468	12340
	1096	581	647	647	689	1001	1770	1914	3117	3611	13325	12873
	1022	601	636	705	737	955	1480	1898	2744	3603	10741	13527
HeLa	296	939	1503	1002	904	1376	2026	3316	5868	7020	39479	41669
	730	781	1062	808	893	1291	1495	2706	4515	6114	41539	35317
	442	810	1240	901	888	1281	1871	3002	5145	6781	40213	38912

[truncated: 31 more sheets: Fig 2F, Fig. 3C, Fig. 3D, Fig. 3F, Fig. 4A, Fig. 4B, Fig. 4C, Fig. 4D, Fig. 5D, Fig. 5E, Fig. 6A, Fig 6B + Sup Fig 7C, Fig 7A, Fig. 7B, Fig. 7C, Sup Fig. 1A, Sup Fig. 1B, Sup Fig. 1C, Sup Fig 1.D, Sup Fig. 2 …]
